# Supplementary material for: A Fruit-Expressed MYB Transcription Factor Regulates Anthocyanin Biosynthesis in Atropa belladonna
Source: Int J Mol Sci. 2024 May 2;25(9):4963. doi: 10.3390/ijms25094963 (PMC11084770; doi:10.3390/ijms25094963)
Supplement: Supplementary file 1 [file ijms-25-04963-s001.zip]

Archive with 1 entries (1 files):
- ijms-2974900-supplementary.pdf
